# Supplementary material for: Ectopic TLX1 Expression Accelerates Malignancies in Mice Deficient in DNA-PK
Source: PLoS One. 2014 Feb 26;9(2):e89649. doi: 10.1371/journal.pone.0089649 (PMC3935916; doi:10.1371/journal.pone.0089649)
Supplement: Table S1 — List of differentially expressed genes in IgHμ-HOX11TgPrkdcScid/Scid DN1 cells. (XLSX) [file pone.0089649.s003.xlsx]

## Sheet: Table S1
Table S1. Differentially expressed genes in IgHμ-HOX11TgPrkdcScid/Scid DN1 cellsa
Probe Set ID	Gene Symbol	Fold change	Cell Cycle	Apoptosis
1415812_at	Gsn	1.5573
1415997_at	Txnip	1.54514	x
1416130_at	Prnp	1.45641		x
1416132_at	Efr3a	1.51346
1416188_at	Gm2a	1.60592
1416250_at	Btg2	1.55901		x
1416593_at	Glrx	1.71721
1416786_at	Acvr1	1.44061	x
1417123_at	Vav3	1.49481
1417213_a_at	Rbm6	1.42955
1417289_at	Plekha2	1.51661
1417697_at	Soat1	1.57556
1418685_at	Tirap	1.71235
1419102_at	Sin3a	1.40868	x	x
1419280_at	Pip4k2a	1.46075
1419537_at	Tcfec	1.69287
1420719_at	Tex15	2.13923	x
1420818_at	Sla	1.56479
1421008_at	Rsad2	2.02022
1421326_at	Csf2rb	1.9915
1421775_at	Fcer1a	1.89823
1421857_at	Adam17	1.4268		x
1421879_at	Mtmr1	1.40258
1422046_at	Itgam	3.19262
1422160_at	H2-T24	1.46638
1422327_s_at	G6pd2 /// G6pdx	1.5938
1422352_at	Mcpt1	2.01279
1422681_at	Ctr9	1.44512
1422959_s_at	Rnf114	1.5135
1422978_at	Cybb	3.22601
1422992_s_at	Pik3cd	1.52248
1423214_at	Plxnc1	1.46321
1423413_at	Ndrg1	1.59641
1424484_at	Mobkl1b	1.66112
1425065_at	Oas2	1.69671
1425598_a_at	LOC676654 /// Lyn	1.48946		x
1425725_s_at	Ppp2r5c	1.49023
1426519_at	P4ha1	1.5151
1427072_at	Stard8	1.431
1427586_at	Sema4b	1.45222
1427660_x_at	EG637227 /// ENSMUSG00000076577 /// Gm1420 /// Igk /// Igk-C /// Igk-V28 /// LOC100047628	1.56544
1430692_a_at	Sel1l	1.44753
1431213_a_at	LOC433762	29.2306
1431314_a_at	5830417I10Rik	4.78947
1431644_a_at	Ica1	1.62712
1431744_a_at	LOC100046746 /// Smap1	1.45342
1432344_a_at	Aplp2	1.50054
1435449_at	Bcl2l11	1.44999		x
1437497_a_at	Hsp90aa1	1.59649
1438011_at	Pcyt1a	1.41712
1448445_at	Acp6	1.45744
1448786_at	LOC100045163 /// Plbd1	1.73598
1449383_at	Adssl1	1.53662
1449389_at	Tal1	1.40415
1449869_at	Vpreb1	1.42085
1450006_at	EG627557 /// Ncoa4	1.44092
1450089_a_at	Srprb	1.5227
1450332_s_at	Fmo5 /// LOC100046051	1.4751
1450379_at	Msn	1.72133
1450634_at	Atp6v1a	1.40602
1451832_at	Cklf	1.51074
1452160_at	Tiparp	2.12875
1452161_at	Tiparp	1.6684
1452220_at	Dock1	1.46452		x
1453196_a_at	Oasl2	2.16383
1453721_a_at	Slc31a2	1.50828
1455683_a_at	Tbc1d8	1.72105
1455869_at		44.1893
1455892_x_at		1.43589
1460273_a_at	Naip2	1.65477		x
1460717_at	Tspyl1	1.44018
1428514_at	Cpne3	1.46119
1429760_at	Rps6ka6	1.42155
1430190_at	1700041C02Rik	1.41144
1430835_at	Ccdc125	1.60413
1434129_s_at	Lhfpl2	1.79252
1434830_at	Mxd1	1.43335
1436858_at	Mbnl2	1.46808
1437049_at		1.55636
1437221_at	Rrm2b	1.56784		x
1437488_at	Slc9a9	1.54792
1439129_at	Dock5	1.55887
1441962_at	Alox5	1.93855
1442928_at		1.81477
1453524_at	Kif5b	1.49687
1453860_s_at	Nr3c1(GCR)	1.8713		x
1454721_at	1110018G07Rik	1.45376
1455944_at	Zfp516	1.4783
1456288_at	Slfn5	1.49936
1418346_at	Insl6	-1.45599
1419205_x_at	Gpatch4	-1.48428
1421425_a_at	Rcan2	-1.42679
1448073_at	LOC541456	-1.4451
1449084_s_at	Sh3d19	-1.88902
1449390_at	Gpatch4	-1.56623
1432554_at	2310040G07Rik	-1.55286
1435273_at	Wars2	-1.6146
1441935_at	Ankra2	-1.42898
1444305_at	Myh7b	-1.45839
1445074_at	OTTMUSG00000023003	-1.40923
1445754_at	Acacb	-1.43475
1447119_at		-1.46005
1455108_at	Eif4e2	-1.49638
afold change > 1.4; p<0.05
