# Supplementary material for: Ectopic TLX1 Expression Accelerates Malignancies in Mice Deficient in DNA-PK
Source: PLoS One. 2014 Feb 26;9(2):e89649. doi: 10.1371/journal.pone.0089649 (PMC3935916; doi:10.1371/journal.pone.0089649)
Supplement: Table S2 — List of differentially expressed genes in IgHμ-HOX11TgPrkdcScid/Scid DN2 cells. (XLSX) [file pone.0089649.s004.xlsx]

## Sheet: Table S2
Table S2. Differentially expressed genes in IgHμ-HOX11TgPrkdcScid/Scid DN2 cellsa
Probe Set ID	Gene Symbol	Fold change	Cell Cycle	Apoptosis
1415997_at	Txnip	1.67859	x
1416076_at	Ccnb1	1.42268	x
1416120_at	Rrm2	1.59243
1416130_at	Prnp	1.47751		x
1416190_a_at	Sec61a1	1.83659
1416191_at	Sec61a1	1.75417
1416213_x_at	Surf4	1.48017
1416459_at	Arf2	1.66817
1416794_at	Atl2	1.64553
1417033_at	Ube2g2	2.16613
1417123_at	Vav3	1.777
1417289_at	Plekha2	1.64954
1417350_at	Pldn	1.49293
1417509_at	Rnf19a	1.50972
1417697_at	Soat1	1.42703
1418635_at	Etv3	1.42185
1418969_at	Skp2	1.51062	x
1419234_at	Helb	1.40072
1420610_at	Prkacb	1.82777
1420629_a_at	Dnaja3	1.63627		x
1420818_at	Sla	1.52112
1420988_at	Polh	1.71376
1421002_at	Angptl2	1.4965
1421008_at	Rsad2	2.04265
1421013_at	Pitpnb	1.46746
1421026_at	Gna12	1.56367
1421229_at	Dffb	1.67457		x
1421269_at	Ugcg	1.49736
1421582_a_at	Creb1	1.5063
1421857_at	Adam17	1.83904		x
1422133_at	Spn	1.5465		x
1422327_s_at	G6pd2 /// G6pdx	1.63646
1422772_at	C1galt1	1.58792
1422981_at	Dgcr8	1.54158
1423010_at	Sacs	1.73277
1423121_at	Ide	1.56713
1423501_at	LOC100048299 /// Max	1.42039
1424173_at	Tmem48	1.56619
1424518_at	Apol9a /// Apol9b	1.47365
1424630_a_at	Brca1	1.99972	x	x
1424801_at	Enah	1.49953
1425261_at	Cebpg	1.47183		x
1425344_at	Narf	1.44477
1425474_a_at	Vps39	1.56205
1425798_a_at	Recql	1.40138
1425832_a_at	Cxcr6	1.69759
1426085_a_at	Pxn	1.78787
1426146_a_at	Chpt1	1.414
1426165_a_at	Casp3	2.21479		x
1426226_at	Dyrk1a	1.81857
1426519_at	P4ha1	1.58293
1427148_at	Pja2	1.54255
1427519_at	Adora2a	1.49072		x
1427688_a_at	Ptprs	1.41616
1428043_a_at	Cmah	1.41011
1429533_at	Immt	1.52052
1431213_a_at	LOC433762	65.7178
1431314_a_at	5830417I10Rik	6.09353
1431464_a_at	Pmm2	1.6825
1431655_a_at	Agk	1.60498
1431760_a_at	Sdccag3	1.48178
1432236_a_at	Suv39h1	1.44219	x
1432249_a_at	Ercc8	1.58781
1432360_a_at	Tmtc4	1.52513
1432436_a_at	Ak3	1.54125
1433491_at	Epb4.1l2	1.79428
1436048_at	Exoc8	1.44664
1436058_at	Rsad2	1.58088
1436714_at	Lpp	1.41827
1437491_at	Bicd2	1.48903
1448309_at	Ap3m1	1.48105
1448348_at	Caprin1	1.64222
1448541_at	Klc1	1.46187
1448842_at	Cdo1	1.45585
1448885_at	Rap2b	1.63395
1448935_at	Cdyl	1.44169
1448990_a_at	Myo1b	1.57628
1449025_at	Ifit3	1.62288
1449293_a_at	Skp2	2.44941	x
1449376_at	Nicn1	1.42749
1449682_s_at	Tubb2a-ps2 /// Tubb2b	1.44674
1449859_at	Golt1b	1.58353
1450015_x_at	Sgpp1	1.49592		x
1450075_at	Polh	1.59571
1450097_s_at	Gna12	1.61899
1450113_at	Mpp5	1.45007
1450143_at	Rasgrp1	1.74767
1450148_at	Mcoln3	1.54923
1450157_a_at	Hmmr	1.73802
1450188_s_at	Lipg	1.4136
1450223_at	Apaf1	1.56029		x
1450253_a_at	Map3k4	1.49501
1450454_at	Tor3a	1.48771
1450459_at	2010106G01Rik	1.9739
1450506_a_at	Aen	1.52951		x
1451010_at	Nol11	1.50303
1451417_at	Brca1	1.62113	x	x
1451477_at	OTTMUSG00000010657	1.52909
1451646_at	Pdik1l	1.991
1451658_a_at	Polr3c	1.97152
1451905_a_at	Mx1	1.44863
1452160_at	Tiparp	1.92621
1452161_at	Tiparp	1.52509
1452508_x_at	Ptms	1.51309
1452581_at	Rprd1b	1.47243
1453100_at		1.52685
1453683_a_at	Cep55	1.9488	x
1454070_a_at	Ddhd1	1.4528
1454106_a_at	Cxxc1	2.15649
1454142_a_at	Pwp1	1.69158
1454228_a_at	Ccdc77	1.48372
1454791_a_at	Rbbp4	1.448	x
1454875_a_at	Rbbp4	2.30853	x
1454891_at	Cds2	1.64422
1455447_at	D430019H16Rik	1.43746
1455869_at		99.4823	x
1456565_s_at	Map3k12	1.47117
1460460_a_at	Gorasp2	1.45674
1428199_at	Adal	1.487
1428660_s_at	LOC100047963 /// Tor3a	1.47231
1430026_at	Hspa13	1.4692
1430150_at	Dcp2	1.42347
1430990_s_at	Mrpl44	1.4284
1431216_s_at	Dnajc6	1.95853
1431315_at	Hyls1	1.66101
1434448_at	Txlna	1.50183
1435647_at	Ikbkg	1.4426
1436706_at	Mmgt1	2.07911
1437049_at		1.51656
1438196_at	Gpd1l	1.61012
1440256_at	Rgs9bp	1.42479
1442314_at	Nup188	1.48727
1442707_at	Camk2a	1.42236	x
1452818_at	Ttf2	1.6415
1453114_at	Nol9	1.48178
1453726_s_at	2810407C02Rik	1.46264
1453732_at	Ccdc90a	1.46823
1455647_at	Ar	1.41685
1459679_s_at	Myo1b	1.48492
1415765_at	Hnrnpul2	-1.43244
1416837_at	Bax	-1.4643		x
1420115_at	Exosc8	-1.45454
1437619_x_at	Ddr1	-1.40693
1448716_at	Hba-x	-1.40169
1449084_s_at	Sh3d19	-1.59196
1430165_at	Stk17b	-1.59147		x
1435273_at	Wars2	-1.42143
1444230_at	2900046D03Rik	-1.42629
1447025_at		-1.4043
1452991_at	Chd2	-1.4012
1455108_at	Eif4e2	-1.58484
afold change > 1.4; p<0.05
