# Supplementary material for: Ectopic TLX1 Expression Accelerates Malignancies in Mice Deficient in DNA-PK
Source: PLoS One. 2014 Feb 26;9(2):e89649. doi: 10.1371/journal.pone.0089649 (PMC3935916; doi:10.1371/journal.pone.0089649)
Supplement: Table S3 — List of differentially expressed genes in IgHμ-HOX11TgPrkdcScid/Scid DN3 cells. (XLSX) [file pone.0089649.s005.xlsx]

## Sheet: Table S3
Table S3. Differentially expressed genes in IgHμ-HOX11TgPrkdcScid/Scid DN3 cellsa
Probe Set ID	Gene Symbol	Fold change	Cell Cycle	Apoptosis
1415773_at	Ncl	1.50427
1415784_at	Vps35	1.44858
1415811_at	Uhrf1	1.95556	x
1415823_at	Scd2	3.14206
1415828_a_at	Serp1	1.4074
1415957_a_at	Rrp1	2.51931
1415988_at	Hdlbp	1.78818
1415997_at	Txnip	1.77771	x
1416019_at	Dr1	1.41419
1416130_at	Prnp	1.66882		x
1416132_at	Efr3a	2.26614
1416162_at	Rad21	1.57346	x	x
1416188_at	Gm2a	2.11123
1416190_a_at	Sec61a1	2.23878
1416191_at	Sec61a1	1.87093
1416213_x_at	Surf4	1.57158
1416317_a_at	Stambp	1.71088		x
1416348_at	Men1	1.55374		x
1416355_at	Rbmx	1.73166
1416386_a_at	M6pr	1.75738
1416459_at	Arf2	1.91466
1416484_at	Ttc3	1.6505
1416525_at	Spop	1.40621
1416660_at	Eif3a	2.12733
1416691_at	Gtpbp2	1.54592
1416704_at	Mapk14	1.52908
1416794_at	Atl2	1.72279
1416797_at	LOC100044475 /// Nck2	1.99285
1416876_at	Parvg	1.88782
1416994_at	Ttc1	1.46752
1417033_at	Ube2g2	1.9184
1417084_at	Eif4ebp2	1.5928
1417123_at	Vav3	1.87718
1417213_a_at	Rbm6	2.13903
1417289_at	Plekha2	1.8307
1417350_at	Pldn	1.619
1417383_at	Entpd5	1.5019
1417462_at	Cap1	2.00142
1417472_at	Myh9	1.4284
1417509_at	Rnf19a	1.47842
1417548_at	Sart3	1.70719
1417570_at	Anapc1	1.72392	x
1417631_at	Mknk1	1.4279
1417699_at	Gtf2f1	1.70444
1417705_at	Otub1	1.72041
1417716_at	Got2	1.98809
1417736_at	Smc6	1.49297
1417755_at	Topors	1.48026		x
1417792_at	Zfml	1.546
1417821_at	D17H6S56E-5	1.52304
1417831_at	Smc1a	1.95987	x
1417832_at	Smc1a	1.41143	x
1418027_at	Exo1	1.60322
1418129_at	Dhcr24	1.67587		x
1418191_at	LOC100048346 /// Usp18	1.40246
1418279_a_at	Akap1	1.47652
1418452_at	Gng2	1.41842
1418459_at	Ccdc91	1.67158
1418635_at	Etv3	1.50169
1418824_at	Arf6	1.87836		x
1418938_at	Dio2	1.46947
1418980_a_at	Cnp	1.50397
1419102_at	Sin3a	1.76834		x
1419157_at	Sox4	2.31083		x
1419163_s_at	Dnajc3	1.4087
1419234_at	Helb	1.61313
1419280_at	Pip4k2a	1.82734
1419361_at	Ss18	1.53609
1419459_a_at	Magt1	1.71607
1419501_at	Polk	1.49189
1420022_s_at		1.55577
1420117_at		1.4533
1420475_at	Mtpn	1.60978
1420482_at	Cnnm3	1.42828
1420610_at	Prkacb	2.0002
1420612_s_at	Ptp4a2	1.43192
1420629_a_at	Dnaja3	1.6774		x
1420818_at	Sla	1.5657
1420841_at	Ptprf	1.59067
1420845_at	Mrps2	1.62619
1420867_at	Tmed2	2.24734
1420869_at	Mllt10	1.54992
1420889_at	Hccs	1.47557
1420899_at	Rab18	2.20147
1420901_a_at	Hk1	3.14964
1420904_at	Il17ra	1.98241
1420920_a_at	Arf1	1.58875
1420951_a_at	Son	1.46969
1420953_at	Add1	1.54742
1420975_at	Baz1b	2.54543
1421002_at	Angptl2	1.40299
1421011_at	Hsd17b11	1.53854
1421013_at	Pitpnb	1.53965
1421026_at	Gna12	2.08173
1421070_at	Fam48a	1.72365
1421071_at	Vhl	1.40133	x
1421102_a_at	Vamp3	1.748
1421116_a_at	Rtn4	1.53444		x
1421121_at	Akap10	1.4451
1421229_at	Dffb	2.09079		x
1421233_at	Pknox1	1.77198
1421237_at	Tmpo	1.71499
1421269_at	Ugcg	1.6229
1421321_a_at	Net1	1.51478
1421448_at	Garnl1	1.42896
1421522_at	B4galnt2	2.24579
1421534_at		1.40018
1421708_a_at	Stat6	1.44356
1421809_at	Dgcr2	1.59535
1421813_a_at	Psap	1.54171
1421832_at	Twsg1	1.55445
1421842_a_at	Adat3 /// Scamp4	1.61941
1421845_at	Golph3	1.90784
1421857_at	Adam17	1.7074		x
1421892_at	St3gal2	1.43798
1421905_at	Tgs1	1.69957
1421911_at	Stat2	1.67002
1421933_at	Cbx5	1.79571
1421939_a_at	LOC100045442 /// Stag1	1.43636	x
1421949_a_at	Ccdc123	1.7383
1421972_s_at	Hcfc1	1.76196	x
1422017_s_at	4833439L19Rik	1.49432
1422027_a_at	Ets1	1.5066
1422133_at	Spn	1.75689		x
1422160_at	H2-T24	1.46117
1422198_a_at	Shmt1	1.75545
1422327_s_at	G6pd2 /// G6pdx	1.71554
1422341_s_at	Pla2g15	1.40529
1422512_a_at	Ogfr	1.49518
1422661_at	Lgals8	1.41368
1422680_at	Ctr9	1.60559
1422681_at	Ctr9	1.44023
1422719_s_at	Nup50	1.66068
1422746_s_at	Bicd2	1.4091
1422769_at	Syncrip	1.47546
1422864_at	Runx1	1.70553
1422865_at	Runx1	1.73728
1422954_at	Zfp60	1.55364
1422959_s_at	Rnf114	2.25148
1422981_at	Dgcr8	1.57681
1422991_at	Pik3cd	1.58762
1422992_s_at	Pik3cd	2.46032
1422996_at	Acot2	1.45192
1423026_at	Rad51c	1.62889
1423089_at	Tmod3	1.61019
1423121_at	Ide	1.66416
1423297_at	Add3	1.43711
1423325_at	Pnn	1.99342
1423384_s_at	Tex261	1.48476		x
1423388_at	Ap1g1	1.44332
1423463_a_at	D2Ertd750e	2.23288
1423598_at	Atp8a1	1.79653
1423652_at	Isca1	1.51338
1423675_at	Usp1	1.59332
1423685_at	Aars	1.44878		x
1423746_at	Txndc5	1.80723
1423875_at	Fam160b1	1.47788
1423966_at	Cd99l2	1.56162
1424173_at	Tmem48	1.55633
1424332_at	Rab40c	1.40695
1424417_at	Vps36	1.6466
1424483_at	Mobkl1b	1.54236
1424484_at	Mobkl1b	2.29346
1424486_a_at	Txnrd1	1.43509
1424570_at	Ddx46	2.00577
1424630_a_at	Brca1	1.8828	x	x
1424778_at	Reep3	1.64414
1424926_at	Sec63	1.455
1424997_at	Sfrs8	1.71234
1425326_at	Acly	1.89258
1425329_a_at	Cyb5r3	2.28675
1425344_at	Narf	1.499
1425367_at	Itgal	1.4133
1425456_a_at	Map2k3	1.42261
1425487_at	Slu7	1.80973
1425532_a_at	Bin1	1.67939	x
1425569_a_at	Slamf1	1.66436
1425576_at	Ahcyl1	1.53974
1425598_a_at	LOC676654 /// Lyn	1.53131
1425610_s_at	Galnt2	1.5953
1425650_at	Tle4	1.5559
1425676_a_at	Elovl1	1.44326
1425711_a_at	Akt1	1.53054		x
1425713_a_at	Rnf146	1.44052
1425725_s_at	Ppp2r5c	1.51575
1425732_a_at	Mxi1	1.47244
1425761_a_at	Nfatc1	1.45847	x
1425803_a_at	Mbd2	2.22436
1425810_a_at	Csrp1	1.92813
1425870_a_at	Kcnip2	1.47027
1425934_a_at	B4galt4	1.46964
1426020_at	Tmpo	2.1588
1426051_a_at	Cenpb	1.60783
1426085_a_at	Pxn	1.40945
1426092_a_at	Trim34	1.70053
1426127_x_at	Klra18	1.49147
1426164_a_at	Usf1	1.87856
1426165_a_at	Casp3	2.68609		x
1426226_at	Dyrk1a	2.28615
1426313_at	Bre	1.51478		x
1426333_a_at	Ikbkb	1.56263
1426343_at	Stt3b	1.42219
1426449_a_at	Pja1	1.42299
1426478_at	Rasa1	1.69132		x
1426653_at	LOC100045677 /// Mcm3	2.24984	x
1426764_at	Oaz2	1.63482
1426824_at	Psme4	1.56268
1426888_at	Ehmt2	1.4639
1426975_at	Os9	1.67448
1427255_s_at	Zfp445	1.88955
1427424_at	Galnt6 /// LOC100047499	1.65212
1427430_at	AI848100	1.42566
1427471_at	Fbxl3 /// LOC100044862	1.43854
1427519_at	Adora2a	1.51394		x
1427567_a_at	Tpm3	1.67374
1427764_a_at	Tcfe2a	1.85231
1427797_s_at	EG665955	1.69801
1427877_at	Zc3h15	1.41495
1427967_at	Srgap2	1.56377
1428043_a_at	Cmah	1.56212
1428870_at	Nolc1	1.4218
1428904_at	Ammecr1l	1.53464
1429003_at	Snw1	1.57325
1429172_a_at	Ncapg	1.5927
1429533_at	Immt	2.08277
1430053_a_at	Ola1	1.40446
1430289_a_at	Wdr77	1.6688
1430394_a_at	Abcb9	1.62391
1430533_a_at	Ctnnb1	2.25966		x
1430692_a_at	Sel1l	1.45059
1430848_a_at	2410017P07Rik	1.51823
1430976_a_at	Mrpl9	1.45873
1431032_at	Agl	1.42195
1431213_a_at	LOC433762	75.6409
1431314_a_at	5830417I10Rik	6.68029
1431431_a_at	LOC100045796 /// Nfs1	1.55781
1431464_a_at	Pmm2	2.18991
1431530_a_at	Tspan5	1.50096
1431592_a_at	Sh3kbp1	1.91581		x
1431606_a_at	Angel2	2.37894
1431645_a_at	Gdi2	1.79554
1431655_a_at	Agk	1.54683
1431686_a_at	Gmfb	1.74232
1431744_a_at	LOC100046746 /// Smap1	1.70745
1431760_a_at	Sdccag3	1.53589
1431815_a_at	Mms19	1.47369
1432004_a_at	Dnm2	2.31866
1432029_a_at	LOC100046746 /// Smap1	1.422
1432207_a_at	Toe1	1.78913
1432249_a_at	Ercc8	1.53267
1432269_a_at	Sh3kbp1	2.03601		x
1432329_a_at	Matk	1.45208
1432360_a_at	Tmtc4	1.42668
1432372_a_at	Spr	1.41304
1432411_a_at	Fbxw2	1.69405
1432436_a_at	Ak3	1.46261
1432488_a_at	Sf3a3	2.14078
1433491_at	Epb4.1l2	1.88311
1433515_s_at	Etnk1	1.48807
1433745_at	Trio	1.71458
1434357_a_at	Kpnb1	3.08692
1434370_s_at	Faf1	1.59274		x
1434469_at	Otud4	1.41203
1434987_at	Aldh2	1.91718
1435129_at		1.97229
1435449_at	Bcl2l11	1.67561		x
1436032_at		1.59614		x
1436797_a_at	Surf4	1.45893
1436909_at	Slc25a44	1.4894
1437289_at	Impad1	1.43926
1437314_a_at	Trmt1	1.66779
1437477_at	Lrrfip1	1.40268
1437491_at	Bicd2	1.47352
1437591_a_at	Wdr1	1.67911
1437630_at	Lsg1	1.50191
1437728_at	Alkbh5	1.43227
1437772_s_at	Fuca1	1.44676
1438011_at	Pcyt1a	1.44838
1438040_a_at	Hsp90b1	1.55274		x
1438264_a_at	Tpp2	1.49347
1438556_a_at	Tmod3	1.61989
1438661_a_at	Arf2	1.52267
1438686_at	Eif4g1	1.51397
1439037_at	Ddx17	1.71124
1439214_a_at	Api5	1.58136		x
1448119_at	Bpgm	2.06487
1448127_at	Rrm1	1.46675
1448177_at	Tap1	1.85308
1448231_at	Fkbp5	1.6624
1448309_at	Ap3m1	1.47065
1448332_at	Pex19	1.64631
1448348_at	Caprin1	1.88182
1448364_at	Ccng2	1.54926	x
1448367_at	Sdf4	1.473
1448389_at	Wdr5	1.40999
1448482_at	Slc39a8	1.64669
1448603_at	Srpk2	1.45325
1448851_a_at	Dnajc5	1.78112		x
1448885_at	Rap2b	1.78847
1448952_at	A030009H04Rik	1.40459
1448997_at	Cyth1	1.54272
1449025_at	Ifit3	1.52021
1449029_at	Mknk2	1.73363
1449165_at	Capn5	1.64439
1449293_a_at	Skp2	2.73199	x
1449376_at	Nicn1	1.4145
1449645_s_at	Cct3	1.42447
1449660_s_at	Coro1c	1.45797
1449669_at	Rabif	1.44714
1449682_s_at	Tubb2a-ps2 /// Tubb2b	2.1512
1449859_at	Golt1b	1.65136
1449928_at	Dynlt3	1.45576
1449996_a_at	Tpm3	1.47578
1450006_at	EG627557 /// Ncoa4	1.62224
1450010_at	Hsd17b12	1.71327
1450074_at	Kif3b	1.62096
1450075_at	Polh	1.58212
1450085_at	Angptl2	1.96226
1450087_a_at	Nolc1	1.45319
1450089_a_at	Srprb	2.07635
1450097_s_at	Gna12	1.74935
1450113_at	Mpp5	1.545
1450124_a_at	Atp2a3	1.48426
1450143_at	Rasgrp1	1.86894
1450153_at	Gopc	1.51175
1450157_a_at	Hmmr	1.63892
1450223_at	Apaf1	1.64734		x
1450253_a_at	Map3k4	1.61434
1450259_a_at	Stat5a	1.79265		x
1450332_s_at	Fmo5 /// LOC100046051	1.50536
1450378_at	Tapbp	1.51379
1450379_at	Msn	2.88098
1450382_at	Nf2	1.62862	x
1450398_at	Kcnk5	1.68123
1450459_at	2010106G01Rik	2.37862
1450461_at	Tcf7	1.46964		x
1450506_a_at	Aen	1.66193		x
1450634_at	Atp6v1a	1.5953
1450676_at	Tceb3	1.43262
1450743_s_at	Syncrip	1.47619
1450747_at	Keap1	1.73875
1450829_at	Tnfaip3	1.49963		x
1450957_a_at	Sqstm1	1.49831		x
1450977_s_at	Ndrg1	1.45477
1451003_at	Map3k7ip2	1.49468
1451131_at	Arl6ip1	1.40246
1451345_at	Mtap	1.5193
1451350_a_at	Leprot	1.89811
1451417_at	Brca1	1.41221	x	x
1451456_at	6430706D22Rik	1.47822
1451464_at	Mfap3	1.50629
1451493_at	LOC100046168 /// Ndfip1	1.54212
1451646_at	Pdik1l	1.88685
1451658_a_at	Polr3c	2.06546
1451743_at	D19Wsu162e	1.54167
1451832_at	Cklf	1.85629
1451839_a_at	Pde7a	1.96909
1451843_a_at	Ggta1	1.41041
1451870_a_at	Brd4	1.58262
1451943_a_at	Ppm1a	1.55892
1451944_a_at	Tnfsf11	1.49118
1451956_a_at	Sigmar1	1.55682
1452030_a_at	Hnrnpr	1.68576
1452160_at	Tiparp	2.10443
1452161_at	Tiparp	1.8897
1452228_at	Tbc1d23	1.78638
1452292_at	Ap2b1	1.40922
1452394_at	Cars	1.41685
1452397_at	2810474O19Rik	1.65623
1452427_s_at	Ptplad1	1.92156
1452429_s_at	Abcf1	1.58892
1452457_a_at	Prkab1	1.60187
1452539_a_at	Cd247	2.22557
1452545_a_at	Itgb1	1.44055	x
1452581_at	Rprd1b	1.41833
1452708_a_at	Luc7l	1.42528
1453164_a_at	Ptdss2	1.41164
1453307_a_at	Anapc5	2.38163	x
1453550_a_at	Far1	1.61677
1453683_a_at	Cep55	1.61802	x
1453712_a_at	Map2k5	1.44078
1453740_a_at	Ccnl2	1.74785
1453748_a_at	Kif23	1.50046
1453796_a_at	Ergic2	1.45437
1453946_a_at	Sdccag8	1.52021
1453954_a_at	Mrps5	1.54076
1453960_a_at	Capzb	1.55673
1453988_a_at	Ide	2.29816
1453995_a_at	Trmt2a	1.64632
1454011_a_at	Rpa2	1.68517
1454106_a_at	Cxxc1	2.07375
1454107_a_at	Kif2a	1.63846
1454142_a_at	Pwp1	1.71751
1454174_a_at	C330007P06Rik	1.51272
1454228_a_at	Ccdc77	1.57166
1454791_a_at	Rbbp4	1.57717	x
1454875_a_at	Rbbp4	2.73632	x
1455026_at	Sbno1	2.04978
1455061_a_at	Acaa2	2.08273
1455869_at		80.9078
1455892_x_at		1.45528
1456040_at	Sf3b2	1.59277
1456043_at	Usp22	2.33107	x
1456080_a_at	Serinc3	2.61424		x
1456398_at	Tug1	2.84854
1456486_at	Zfp574	1.45489
1456870_at	A430107D22Rik	1.78245
1459908_at		2.16549
1460279_a_at	Gtf2i	1.72786
1460291_at	Cdk6	2.205	x
1460295_s_at	Il6st	1.43137
1460304_a_at	Ubtf	1.86313
1460521_a_at	Obfc2a	1.50227
1460549_a_at	Cdc23	1.46422	x
1460717_at	Tspyl1	2.38067
1419924_at	Fnip1	1.64362
1428199_at	Adal	1.52608
1428208_at	Bcl7a	1.55642
1428514_at	Cpne3	1.40836
1429011_x_at	Snrnp70	1.41031
1429123_at	Rab27a	1.71583		x
1429228_at	4930534B04Rik	1.47705
1429509_at	Lsm12	1.5268
1429649_at	Slc35a3	1.53532
1429658_a_at	Smc2	1.78822	x
1430449_at	Kidins220	1.73523
1430835_at	Ccdc125	1.63952
1431061_s_at	Peli1	1.56207
1431066_at	Fut11	1.41058
1431206_at	5730601F06Rik	1.49349
1431216_s_at	Dnajc6	2.30753
1431233_at	Cnnm4	1.69827
1432229_a_at	Cdyl2	1.42195
1432304_a_at	9030624J02Rik	1.75348
1434448_at	Txlna	1.48906
1435564_at	EG240055	1.4349
1435861_at	Ppfia1	1.44411
1436020_at	Zfp828	1.4903
1436023_at	Bclaf1	1.68913		x
1436706_at	Mmgt1	2.14185
1437001_at	Gsk3b	1.47878	x	x
1437049_at		1.5533
1437079_at	Slc18a2	1.97494
1437295_at	Pkn2	1.54799
1437641_at	Rprd2	1.42461
1438196_at	Gpd1l	1.65734
1438833_at	Casc5	1.58139	x
1439041_at	Slc39a10	1.47462
1439058_at	Sfpq	1.50903
1439517_at		1.68244
1439679_at	Cct3	1.45943
1440294_at		1.72698
1441268_at		1.41168
1442094_at	Ing5	1.88185
1442141_at	BC028454	2.13759
1442312_at	Tbl1xr1	1.58674
1443522_s_at	Phip	1.94386
1444144_at		1.43487
1444203_at		1.44126
1444971_at		1.50253		x
1445201_at	Zfp53	1.4633
1445271_at	9230105E10Rik	1.41401
1445884_at		1.40175
1447211_at	Nrip1	1.55989
1447264_at	Rab11fip1	1.49359
1447566_at	Hdac4	1.4964
1447944_at	Zkscan1	1.57101
1453017_at	Ankle2	1.49133
1453114_at	Nol9	1.51592
1453163_at	Ppp1r12a	1.58555
1453224_at	Zfand5	1.72508
1453263_at	Mak10	1.85276
1453504_at	Taf15	2.18108
1453684_s_at	Zc3h15	1.44813
1453732_at	Ccdc90a	1.60472
1453739_at	Tmem126b	1.78255
1453742_at	Vps33a	1.7038
1453757_at	Herc5	1.67214
1453760_at	Mier1	2.21915
1453860_s_at	Nr3c1	1.8876		x
1454721_at	1110018G07Rik	1.84487
1455496_at	Pfas	1.88292
1456288_at	Slfn5	1.46557
1456505_at	Braf	1.60757
1456610_at	Kdm6b	1.54613
1456827_at	AA987161	1.53625
1457708_at	Mbd4	1.66871		x
1457793_a_at	Whsc1l1	1.63869
1458618_at		1.83393
1458847_at		1.42349
1459679_s_at	Myo1b	1.48431
1459907_a_at	Whsc1l1	1.459
1460047_at		1.6903
1460618_x_at	1700001J11Rik /// EG665005	1.42878
1416398_at	Mesdc1	-1.82696
1416837_at	Bax	-1.42237		x
1419561_at	Ccl3	-1.42397
1420115_at	Exosc8	-1.40512
1421330_at	Ptpn4	-1.42639
1421332_at	Hs3st3b1	-1.41862
1421359_at	Ret	-1.42602
1424754_at	Ms4a7	-1.42468
1427683_at	Egr2	-1.43426
1448883_at	Lgmn	-1.52014
1449084_s_at	Sh3d19	-1.67484
1430165_at	Stk17b	-1.59303		x
1430218_at	4933424M12Rik	-1.40822
1430590_at	671322 /// D3Ertd751e	-1.40794
1435273_at	Wars2	-1.45094
1435704_at	C920006O11Rik	-1.40512
1436074_at	Nfkbid	-1.44963
1439066_at	Angpt1	-1.46353
1442972_at		-1.45028
1444402_at	Zc3h12c	-1.53974
1446610_at	Elmo1	-1.41687		x
1446656_at		-1.42489
1447023_at		-1.4252
1455108_at	Eif4e2	-1.57348
1456688_at		-1.52611
1456968_at		-1.45054
1457898_at		-1.55819
afold change > 1.4; p<0.05
